# Supplementary material for: Spectral Engineering of Hybrid Biotemplated Photonic/Photocatalytic Nanoarchitectures
Source: Nanomaterials (Basel). 2022 Dec 19;12(24):4490. doi: 10.3390/nano12244490 (PMC9782751; doi:10.3390/nano12244490)
Supplement: Supplementary file 1 [file nanomaterials-12-04490-s001.zip]

Archive with 1 entries (1 files):
- nanomaterials-2097299-supplementary.pdf
